# Supplementary material for: Gelatin Sponge-Embedded Adipose-Derived Stromal Cells Enable Allogeneic Application for Revascularization of Ischemic Wounds
Source: Int J Mol Sci. 2026 Apr 13;27(8):3482. doi: 10.3390/ijms27083482 (PMC13115642; doi:10.3390/ijms27083482)
Supplement: Supplementary file 1 [file ijms-27-03482-s001.zip]

Archive with 1 entries (1 files):
- ijms-4201077-supplementary.pdf
